# Supplementary material for: Genetic Diversity, Demographic Parameters, and Trophic Ecology of the Pampas Cat (Leopardus garleppi) in a Ramsar Wetland of Northwestern Peru
Source: Genes (Basel). 2026 Mar 16;17(3):320. doi: 10.3390/genes17030320 (PMC13026185; doi:10.3390/genes17030320)
Supplement: Supplementary file 1 [file genes-17-00320-s001.zip]

Archive with 1 entries (1 files):
- genes-4169655-supplementary.pdf
